# Supplementary material for: Moisture Loss from Cheese During Baking: Influence of Cheese Type, Cheese Mass, and Temperature
Source: Foods. 2025 Jan 8;14(2):165. doi: 10.3390/foods14020165 (PMC11764551; doi:10.3390/foods14020165)
Supplement: Supplementary file 1 [file foods-14-00165-s001.zip]

Archive with 1 entries (1 files):
- foods-3371577-supplementary.pdf
